# Supplementary material for: Tuning Nanoscale Conductance in Cyclic Molecules via Molecular Length and Anchoring Groups
Source: Nanomaterials (Basel). 2026 Jan 7;16(2):83. doi: 10.3390/nano16020083 (PMC12844402; doi:10.3390/nano16020083)
Supplement: Supplementary file 1 [file nanomaterials-16-00083-s001.zip]

Archive with 1 entries (1 files):
- nanomaterials-4077816-supplementary.pdf
